# Supplementary material for: Efficacy of Phlai (Zingiber montanum) Spray Cool Formula in Managing Upper Trapezius Myofascial Pain Syndrome: A Randomized Controlled Trial
Source: Life (Basel). 2025 Feb 25;15(3):360. doi: 10.3390/life15030360 (PMC11943899; doi:10.3390/life15030360)
Supplement: Supplementary file 1 [file life-15-00360-s001.zip]

Archive with 1 entries (1 files):
- life-3466756-supplementary.pdf
